# Supplementary material for: DNA Nanomachine (DNM) Biplex Assay for Differentiating Bacillus cereus Species
Source: Int J Mol Sci. 2023 Feb 24;24(5):4473. doi: 10.3390/ijms24054473 (PMC10003685; doi:10.3390/ijms24054473)
Supplement: Supplementary file 1 [file ijms-24-04473-s001.zip]

Archive with 1 entries (1 files):
- ijms-2221433-supplementary.pdf
